# Supplementary material for: Uncovering Dynamic Brain Reconfiguration in MEG Working Memory n-Back Task Using Topological Data Analysis
Source: Brain Sci. 2019 Jun 19;9(6):144. doi: 10.3390/brainsci9060144 (PMC6628086; doi:10.3390/brainsci9060144)
Supplement: Supplementary file 1 [file brainsci-09-00144-s001.zip › Supplementary 2/Parameter.xlsx]

## Sheet: 0B
Subject	5,50,10	5,60,10	5,70,10	6,50,10	6,60,10	6,70,10	7,50,10	7,60,10	7,70,10	5,50,5	5,60,5	5,70,5	6,50,5	6,60,5	6,70,5	7,50,5	7,60,5	7,70,5	5,50,10	5,60,10	5,70,10	6,50,10	6,60,10	6,70,10	7,50,10	7,60,10	7,70,10	5,50,5	5,60,5	5,70,5	6,50,5	6,60,5	6,70,5	7,50,5	7,60,5	7,70,5	Acc	ACC Grade	Mean Reaction
100307	73	70	76	68	68	68	71	76	73	73	70	76	68	68	68	71	76	75																			93	A	725
102816	67	58	56	N	N	N	69	69	69	N	58	56	N	N	N	69	69	84	37	35	35				35	35	35		35	35				35	35	34	99	A	848
104012	86	86	85	90	89	80	82	85	74	86	86	85	84	84	88	82	85	85							34	34	34				32	32		34	34	34	85	B
105923	69	68	68	81	81	80	91	90	90	69	68	68	81	81	80	91	90	90	40	40	40				34	33	33	40	40	40					33	33	93	A	782
106521	58	58	58	56	57	57	59	59	59	58	58	58	57	57	57	59	59	59	35	35	35	36	36	36	35	35	35	35	35	35	36	36	36	35	35	35	100	A	876
108323	59	67	65	63	58	58	61	60	60	59	67	65	63	62	63	66	60	65	34		31	33	35	35	35	35	35	34		31	33	35	32	32	35	35	56	F	902
109123	89	88	88	85	85	85	79	88	78	89	77	88	85	85	85	88	88	87		31	31	35	34	34	37	37	37		36	36	35	34	34	37	37	37	99	A	706
111514	70	70	69	88	N	N	73	72	89	70	70	69	55	54	54	73	72	89							33	35	40				36	36	36	33	33	39	99	A	704
112920	80	80	80	80	79	79	68	79	79	80	80	80	80	79	80	79	79	79							37												97	A	666
113923	N	N	N	N	N	N	60	57	N	N	N	N	N	N	N	60	N	N							40	40								40			94	A	766
116726	80	79	79	77	77	77	79	79	78	80	79	79	77	77	76	79	79	78				33	33	33	32	35	35				33	33	33	32	33	33	54	F	974
125525	86	86	86	85	85	85	85	81	87	86	86	86	85	85	85	85	81	87	37	37	37	40	40	40			38	37	37	37	40	40	40			38	65	D	1008
133019	79	79	78	82	82	82	81	81	85	79	79	78	82	82	82	81	70	85	36	40	40	38	38	38				36	40	40	36	40	38				91	A	678
140117	86	88	82	91	89	89	81	81	81	89	88	88	91	89	89	N	N	59	36	40	36		40	40	36	36	36	40	40	39		40	40			36	85	B	886
146129	N	N	N	N	N	N	66	66	N	N	N	N	N	N	N	66	66	N							40	40								40	40		85	B
149741	84	84	84	86	86	86	87	87	88	84	84	84	86	88	86	87	87	88							32	32								32	32		91	A	678
151526	81	81	N	72	72	71	70	86	87	81	81	N	72	72	71	70	86	87	34	34		36	36	36	38	35	34	34	34		36	36	36	38	35	34	86	B	1051
156334	62	63	63	63	63	63	63	63	63	63	63	63	63	63	63	63	63	63	36	36	36	37	37	37	36	36	36	36	36	38	37	37	37	36	36	36	97	A	603
158136	80	80	80	85	85	58	58	81	81	79	80	80	85	85	58	58	81	81				36	35			37	37				36	35			37	37	87	B	787
162026	N	59	58	79	80	80	74	74	69	N	N	57	79	80	80	74	74	75		39	39									39							97	A	604
162935	69	69	70	81	81	81	84	82	82	69	69	70	81	81	81	84	82	82		31	31	31						32	31	31	31						87	B	790
164636	69	89	89	71	69	69	89	89	88	69	69	89	64	69	69	89	89	88	35	35	34	33	32	32		36		35	35	34	39	32	32			36	94	A	829
166438	75	75	75	80	80	79	55	55	75	75	75	75	56	80	79	54	55	75				33		33	38	37	31				37		35	38	37	31	100	A	642
172029	76	76	76	75	75	75	81	77	77	76	76	76	75	75	75	81	77	77	35	35	35	37	37	37	36	36	36	35	35	35	37	37	37	36	36	36	95	A	772
175237	79	78	78	77	77	77	78	72	83	79	78	78	77	77	77	78	72	83	31	31	32	36	35	35	37	38	34	31	31	32	36	35	35	37	38	34	100	A	646
175540	65	65	68	78	77	66	67	73	82	65	65	68	78	77	66	67	73	82	39	39	37			40	39			39	39	37			40	39			91	A	615
177746	87	85	84	63	63	63	69	86	86	87	66	66	65	64	64	69	86	86							37	33	35		36	36	39	38	38	37	33	33	90	A	821
182840	69	69	68	65	88	88	71	71	71	69	69	68	85	88	88	71	71	71	39	38	38	37	35	34	39	39	39	39	38	38	37	35	34	39	39	39	97	A	736
185442	65	64	63	58	58	58	69	55	55	65	64	63	58	58	86	66	55	55	32	31	31	35	35	35	33	36	36	32	31	31	35	35	40	33	36	36	96	A	614
189349	61	62	62	60	63	60	62	62	62	61	62	62	64	63	64	62	62	62	35	34	34	34	34	36	35	35	35	35	34	34	34	34	33	35	35	35	97	A	638
191033	76	75	75	72	64	64	76	55	76	76	59	75	72	64	64	76	55	76				33	35	35	33	38	32		34		33	33	33	33	38	32	90	A	861
191437	76	81	75	76	76	76	75	76	76	82	75	75	76	76	76	75	76	76							31									31			93	A	682
191841	89	89	89	87	87	86	91	91	91	89	89	89	87	87	86	91	91	91	40	40	40	40	40	40	39	39	39	40	40	40	40	40	40	39	39	39	88	B	853
192641	70	75	73	71	71	71	67	67	66	N	75	73	71	71	71	67	67	66	35	33	33	34	34	34	36	36	35		35	33	34	34	34	36	36	35	86	B	747
195041	83	82	81	77	77	76	81	81	72	83	82	31	77	77	76	81	81	72	34	36	36	37	37	37	36	36	39	34	36	36	37	37	37	36	36	39	93	A	630
198653	N	85	N	82	81	81	61	72	72	91	85	N	82	81	81	72	72	87				39	39	38							39	39	38				97	A	686
200109	90	89	88	87	86	86	58	88	57	55	69	88	87	86	86	88	58	57				31	33	33	37	31	37	38	32		31	33	33	31	37	37	100	A	559
204521	87	87	82	81	85	85	88	88	87	87	87	82	81	85	85	88	88	87	35	34	34	37	33	33	33	34	34	35	34	34	37	33	33	33	34	34	85	B	841
205119	85	84	84	89	89	88	84	84	83	85	84	84	84	89	79	84	84	83							32	32	32				34		33	32	32	32	97	A	652
212318	84	83	82	67	68	79	81	81	82	84	83	82	67	68	79	81	81	82													39						86	B	732
212823	62	62	61	91	86	85	62	63	64	62	62	61	91	86	85	62	63	64			31									31							98	A	580
214524	72	72	55	61	61	61	58	58	56	72	55	56	61	61	61	58	58	57			37	36	36	35	40	40	40		38	37	36	36	35	40	40	40	98	A	585
223929	73	73	73	71	75	75	73	72	72	73	73	73	71	75	75	73	72	72	33	33	32	32			35	34	34	33	33	32	32			35	34	34	97	A	689
248339	N	N	N	76	76	76	77	74	77	N	N	N	76	75	75	77	77	77				34	34	34	34	35	33				34	34	34	34	33	33	86	B	560
250427	88	N	N	87	87	87	87	87	87	88	88	87	88	87	88	87	88	87																			83	B	911
255639	85	85	84	83	83	83	91	88	91	85	85	84	83	83	83	91	88	85				31		31		32					31		31		32		95	A	759
257845	53	52	52	66	65	65	69	69	69	53	52	52	66	65	65	69	69	69		38	38	35	34	34	34	34	34	38	38	38	35	34	34	34	34	34	97	A	698
283543	77	78	78	75	75	75	76	76	76	77	78	78	75	75	75	76	76	76				37	37	36	35	35	35				37	37	36	35	35	35	93	A	748
293748	82	82	81	91	90	81	81	81	81	78	82	81	81	90	90	81	81	81						34	34	34	35	36			35			34	34	35	96	A	702
352738	58	58	58	60	58	56	56	68	67	85	85	58	60	58	56	62	68	67	34	34	34	33	40	40	35			34	34	34	33	40	40	32			91	A	708
353740	71	69	69	66	66	66	65	76	64	71	69	69	66	66	66	65	76	64				35	33	33	39	32	38				33	33	33	39	32	38	100	A	661
358144	78	78	78	71	70	70	77	77	77	63	62	78	71	70	70	77	77	77				32	32	32	32	32	32	37	37	33	32	32	32	32	32	32	92	A	660
406836	69	69	69	63	63	63	69	68	68	69	69	69	63	63	63	69	68	68				33	33	33	31	32	31				33	33	33	31	32	31	100	A	507
433839	73	89	88	80	71	70	73	73	74	73	89	88	80	71	70	73	73	74	34			33	35	35	34	34	34	34			33	35	35	34	34	34	100	A	543
500222	58	57	58	58	58	58	63	64	62	58	58	58	58	58	58	63	64	62	33	33	32	35	34	34	34	33	33	33	33	32	35	34	34	34	33	33	100	A	797
512835	69	69	69	79	79	79	90	76	73	88	69	86	79	79	79	90	76	73	39	39	39	37	37	37	38	39	39	39	39	40	37	37	37	38	39	39	50	F
555348	64	64	63	68	68	68	71	71	70	64	64	63	68	68	68	71	71	70	33	35	35	35	35	34	34	34	34	35	35	35	35	35	34	34	34	34	76	C	851
568963	63	62	61	N	81	81	N	N	N	63	62	61	N	81	81	N	N	N	38	38	38							38	38	38							93	A	756
581450	84	84	83	79	78	78	84	83	83	73	84	83	79	78	78	84	83	83	37			37	37	36	36	36	36	38			37	37	36	36	36	36	100	A	656
599671	N	N	N	N	N	N	68	68	N	N	N	N	61	61	N	68	68	N							31	31					39	39		31	31		81	B	767
601127	N	N	55	N	N	N	59	58	57	N	N	56	N	N	N	59	58	57			37				35	37	37			34				35	37	37	88	B	667
660951	83	81	81	90	89	89	88	88	88	82	81	81	90	89	89	88	88	88	40	40	40	39	39	39				40	40	40	39	39	39				67	D
662551	84	N	N	88	86	85	83	82	82	84	N	N	88	86	85	83	82	82	35						38	38	38	35						38	38	38	47	F
665254	56	54	81	78	78	78	59	81	70	56	55	81	78	60	78	59	81	70	37	37		35	35	35	37	36		37	37		35	37	35	37	36		90	A	799
667056	73	73	74	58	74	74	73	72	73	73	73	74	58	74	74	73	72	73	33	33	32	38	32	32	33	33	33	33	33	32	38	32	32	33	33	33	90	A	772
679770	70	60	54	57	74	73	69	69	69	70	60	69	57	74	73	69	69	69	33	35	37	39			34	33	33	33	35	34	39			34	35	33	100	A	612
680957	61	64	77	76	74	74	70	69	68	61	64	77	76	74	74	70	69	68	37	36	33	36	35	35	36	36	36	37	36	33	36	35	35	36	36	36	89	B	901
706040	N	N	N	N	N	N	N	N	72	N	N	N	N	N	N	N	N	72																			63	D	1013
707949	69	69	69	81	81	81	72	71	71	69	69	69	81	81	81	72	71	71							32	31								32	31		68	D	1000
715950	56	55	55	55	55	55	64	63	63	56	56	56	55	55	54	64	63	63	38	38	37	39	39	39	37	37	37	38	38	37	39	39	39	37	37	37	96	A	662
725751	76	77	75	73	72	81	76	76	76	76	77	75	73	72	81	76	76	76	35	35	35	39	39	34	37	37	36	35	35	35	39	39	34	37	37	36	96	A	605
735148	N	N	61	72	70	69	63	63	63	N	N	61	72	62	69	63	63	63			40				40	40	39			40		39		40	40	39	85	B	538
783463	81	84	83	83	83	83	84	84	83	81	84	83	83	83	83	84	84	83	34			33	35	32	32	32	31	34			33	33	32	32	32	31	93	A	751
814649	73	73	73	75	75	73	77	77	77	73	73	80	75	75	73	77	77	77							32	32								32	32		91	A	678
825048	65	65	65	73	73	74	69	70	70	65	65	65	73	73	74	69	70	70	32	35	35	34	34	33	37	36	36	35	35	35	34	34	33	37	36	36	75	C
872764	65	64	63	78	59	59	66	65	65	65	64	63	78	59	59	66	65	65	32	32	32	32	35	35	33	35	35	32	32	32	32	33	33	33	33	35	100	A	742
877168	83	82	82	80	80	77	68	68	68	83	82	82	79	79	77	68	68	68	35	34	34	36	36	36	38	38	37	35	34	34	36	36	36	38	38	37	84	B	718
891667	55	54	54	63	64	63	66	66	51	55	91	54	63	64	63	66	66	51	34	34	34	34	33	33	32	32	37	34	38	34	34	33	33	32	32	37	95	A	614
898179	74	73	73	81	79	81	75	75	75	74	73	73	81	79	81	74	75	75	34	34	33	35	35	35	34	34	34	34	34	33	35	33	32	34	34	34	93	A	720
912447	82	82	82	59	59	59	82	81	81	82	82	82	59	59	59	82	81	81	34	34	34				35	35	35	34	34	34				35	35	35	83	B	791
917255	75	75	71	69	76	74	69	69	69	75	75	71	88	76	74	69	69	69													40						87	B	785
990366	N	N	N	77	76	76	58	58	58	88	87	87	77	76	76	58	58	58				37	37	37							37	37	37				91	A	623

## Sheet: 2B
Subject	5,50	5,60	5,70	6,50	6,60	6,70	7,50	7,60	7,70	5,50,5	5,60,5	5,70,5	6,50,5	6,60,5	6,70,5	7,50,5	7,60,5	7,70,5	5,50	5,60	5,70	6,50	6,60	6,70	7,50	7,60	7,70	5,50,5	5,60,5	5,70,5	6,50,5	6,60,5	6,70,5	7,50,5	7,60,5	7,70,5	Acc	Grade	Mean Reaction
100307	54	54	53	89	89	88	60	63	63	54	54	54	89	89	88	63	63	63			40	32	32	32		40	40				32	32	32	40	40	40	77	C	862
102816	90	89	58	88	87	87	87	87	87	90	89	58	88	88	87	87	87	87	33	33	35	35	35	35	36	35	35	33	33	35	35	35	35	36	35	35	80	B	1120
104012	86	87	86	87	87	87	86	86	86	86	87	86	87	87	87	86	86	86	34	34	34	33	33	33	35	35	35	34	34	34	35	33	33	35	35	35
105923	85	85	91	85	85	89	85	91	91	85	85	91	85	85	89	85	91	91						40		32	32						40		32	32	93	A	876
106521	51	88	82	80	80	80	56	88	56	51	88	88	80	80	80	56	88	56	37			34	34	34	37		37	37			34	34	34	37		37	93	A	1174
108323	86	84	84	74	74	73	71	81	70	86	84	82	74	74	73	71	81	80				33	33	33	35	31	35				33	33	35	35	31	32	92	A	919
109123	88	87	88	88	88	88	84	87	90	87	87	88	88	88	88	84	90	87			33	33	33	33	35	32	32	34		35	35	33	33	35	32	34	94	A	958
111514	59	59	65	64	64	91	63	63	63	59	59	65	64	64	91	63	63	63	37	37	34	36	36		37	37	37	37	37	34	36	36		37	37	37	98	A	835
112920	76	N	70	69	69	69	77	76	64	N	N	70	69	69	69	77	76	64			35	36	36	36	35	35	36			35	36	36	36	35	35	36	91	A	937
113923	52	52	52	56	55	55	58	55	55	67	64	N	57	79	78	81	54	N			37	40	40	38		38	38				40	40	40	39	38		90	A	959
116726	78	N	N	61	56	55	55	55	89	78	N	N	57	56	54	55	55	79	33			32	37	37	38	38		33			37	37	37	38	38	34	54	F	1136
125525	81	N	N	91	90	90	70	70	88	81	N	N	91	90	90	70	88	88																			65	D	900
133019	89	89	89	89	84	84	91	90	90	89	89	89	88	84	84	91	90	90	40	40	40	40			39	39	39	40	40	40	40			39	39	39	86	B	851
140117	51	82	82	61	58	58	75	73	73	51	82	82	61	58	58	75	73	73	33			32	31	31	31	31	31	33			32	31	31	31	31	31	87	B	1102
146129	72	72	72	71	70	70	82	82	70	72	72	72	71	70	70	82	82	70	35	35	34	37	37	37	36	36	38	35	35	34	37	37	37	36	36	38
149741	83	82	82	86	86	85	84	78	78	83	82	82	86	86	85	77	78	78	40	40	40				40	38	38	40	40	40				39	38	38	91	A	979
151526	87	86	86	89	88	88	87	91	90	87	86	86	89	88	88	91	91	90	32	32	31	31			34	34		32	32	31	31						78	C	1141
156334	71	70	70	69	69	69	74	73	72	71	70	70	69	69	69	74	73	72	35	35	35	37	37	37	36	36	36	36	35	35	37	37	37	36	36	36	88	B	743
158136	83	83	84	87	84	87	85	85	84	83	83	84	87	87	82	85	85	84	35	35	35	34	34	34	35	35	35	35	35	35	34	34	36	35	35	35	52	F	794
162026	81	87	87	88	88	84	87	87	86	81	87	82	84	84	84	87	87	86																			84	B	816
162935	90	90	90	57	57	57	66	65	64	90	90	90	57	57	57	66	65	64	38	38	38	40	40	40	39	39	39	38	38	38	40	40	40	39	39	39	91	A	1008
164636	63	63	63	63	63	63	56	56	61	63	63	63	63	63	63	55	55	61	36	36	35	39	39	38			40	36	36	35	39	39	38			40	93	A	1006
166438	82	82	81	77	76	85	N	N	83	82	82	81	77	76	77	N	N	83	33	33	33	35	34	32			35	35	33	33	35	34	34			33	88	B	881
172029	58	59	N	N	N	N	N	N	N	59	59	88	88	87	85	85	84	83	37	37								37	37								72	C	1014
175237	85	85	85	88	88	88	85	85	84	85	85	85	88	87	87	85	85	84	38	38	33	35			40	40	40	38	38	33	35	35	34	40	40	40	96	A	737
175540	84	84	84	87	87	87	84	84	84	84	84	84	87	81	87	84	84	84	35						34	34	34					35		34	34	34	90	A	896
177746	82	87	87	81	81	81	84	83	83	82	87	87	81	81	81	84	83	83	36	35	35	38	38	38	37	36	36	36	35	35	38	38	38	37	36	36	92	A	1158
182840	64	64	64	64	69	69	87	87	87	64	64	64	64	69	69	87	87	87		40	40		40	40	39	39	39		40	40		40	40	39	39	39	69	D	1275
185442	59	58	58	78	78	77	76	76	79	59	58	58	78	78	62	76	79	79	37	37	37	32	32	32	31	31		37	37	37	32	32	36	31	31		85	B	712
189349	76	67	77	52	50	50	68	70	70	67	76	63	52	52	52	70	70	70		34	31	39	39	39	34	33	35	34		34	39	39	39	33	33	33	92	A	904
191033	N	N	N	N	72	70	N	N	84	N	N	N	N	72	70	N	N	84									39									39	85	B	942
191437	76	76	76	79	79	85	75	75	75	76	76	79	79	79	85	75	79	75	34	34	33				36	36	36	34	34					36		36	78	C	938
191841	86	85	83	83	82	81	91	91	91	86	85	91	83	82	81	91	91	91	39	39	39				39	39	39	39	39	39				39	39	39	83	B	1116
192641	N	59	58	87	87	87	N	83	N	N	59	57	87	87	87	77	N	N		33	33	33	33	32					33	33	33	33	32				81	B	1000
195041	85	85	85	88	88	91	86	86	86	85	85	85	88	88	87	86	77	85							39	39								39			96	A	811
198653	87	87	89	88	88	88	87	87	87	87	87	87	88	88	88	87	87	87	38	38		37	37	37	39	39	39	38	38	38	37	37	37	39	39	39	93	A	754
200109	90	67	66	72	72	72	71	70	70	90	90	66	72	72	72	71	70	70	37	38	37	36	36	36	38	37	37	37	36	37	36	36	36	38	37	37	98	A	803
204521	90	89	89	87	83	83	84	83	83	90	89	89	79	83	83	84	83	83				40	38	38	37	37	37				39	38	38	37	37	37	81	B	969
205119	63	64	63	89	88	88	91	91	88	63	88	88	89	88	88	91	91	88	40	40	40	38	39	38	37	37	37	40	36	36	38	39	38	37	37	37	86	B	1004
212318	78	78	77	76	75	75	72	72	72	78	78	77	76	75	75	72	72	72						31	34	34	34						31	34	34	34	86	B	723
212823	61	61	80	77	77	87	87	80	80	61	61	80	77	77	87	87	80	80																			97	A	709
214524	N	N	N	59	59	59	N	63	63	N	N	N	59	59	59	N	63	N				39	39	38		38	38				39	39	38		38		92	A	614
223929	91	69	69	76	76	75	83	82	82	69	69	69	76	76	75	83	82	65		35	34	34	34	34	33	33	33	39	35	34	34	34	34	33	33	39	96	A	800
248339	N	N	N	75	84	84	64	81	64	N	N	N	75	84	84	64	87	64				37	33	33	38	33	38				37	33	33	38	33	38	89	B	628
250427	91	90	67	66	66	66	87	87	86	91	90	90	66	88	88	87	87	86	32	32	35	37	37	37	35	35	35	32	32	32	37		38	35	35	35	80	B	992
255639	83	79	90	86	86	86	81	89	89	83	83	90	86	86	86	90	89	89	40	39		34	34	34	38	32	32	40	40		34	34	34		32	32	82	B	915
257845	84	83	83	64	64	72	75	74	74	84	83	83	64	64	72	75	74	74	31		31	38	38	36	35	35	35	31		31	38	38	36	35	35	33	81	B	1059
283543	87	87	87	87	81	81	90	89	89	87	87	87	87	81	86	90	89	89	38	38	38	39	40	40	35	36	36	38	38	38	39	40	40	35	36	36	96	A	947
293748	87	87	87	88	88	87	87	87	87	87	87	87	88	88	87	87	87	87	34	33	33	33	33	33	35	35	35	34	33	33		33	33	35	35	35	84	B	812
352738	69	67	67	68	67	66	72	69	70	69	67	67	68	67	66	72	69	70	36	36	36	38	38	38	34	37	37	36	36	36	38	38	38	34	37	37	88	B	925
353740	74	75	75	81	80	80	N	N	58	74	75	75	81	80	80	N	57	57	37	36	36							37	36	36							94	A	834
358144	76	76	76	76	77	77	76	75	76	76	76	76	76	77	77	86	75	76	33	35	33	32	32	32	34	34	34	33	35	33	32	32	32	31	34	34	86	B	907
406836	74	73	70	61	60	58	69	69	69	74	73	70	62	60	53	78	69	69				33	33	28							35	33	37				97	A	611
433839	70	69	69	69	68	91	75	70	70	69	69	69	91	91	91	70	70	70	40	40	39						38	40	40	39						38	95	A	785
500222	87	59	59	77	63	76	79	79	79	87	59	59	77	77	76	87	87	79	32	37	37	34	36	34	34	34	34	32	37	37	34	34	34			34	88	B	905
512835	86	N	N	N	N	N	91	91	90	86	N	N	N	N	N	91	91	90	40						40	40	39	40						40	40	39
555348	69	69	69	66	66	69	69	69	69	69	69	69	66	66	69	69	69	69	35	38	35	37	37	36	36	36	36	35	35	35	37	37	36	36	36	36	64	C	837
568963	76	76	76	81	82	81	81	81	81	76	76	76	81	82	81	81	81	81	37	37	37	36	35		38	38	38	37	37	37	36	35		38	38	38	86	B	1014
581450	83	83	91	82	87	87	85	91	90	83	83	91	82	82	87	85	91	90	37	37		39	39	38	38			37	37		39	39	38	38			96	A	801
599671	78	78	78	79	57	57	59	59	58	56	78	55	78	78	78	59	59	58	39	39	39	37	37	37	35	35	35	36	36	35				35	35	35	88	B	860
601127	59	59	58	53	52	53	60	60	60	59	59	58	53	52	53	60	60	60	36	36	36				37	37	37	36	36	36				37	37	37	94	A	752
660951	91	91	91	90	90	89	77	77	77	91	91	91	90	90	89	77	77	77
662551	82	82	81	90	90	89	72	86	85	82	81	81	90	77	89	87	86	85	32	31	32	31	31	31	39	33	35	32	32	32	31	35	31	33	33	33
665254	59	88	87	83	83	82	77	85	85	59	88	87	83	83	82	86	85	85	36						34			36									87	B	897
667056	60	65	64	62	62	76	60	60	60	60	65	64	62	62	76	60	60	60	36	33	33	35	35	33	36	35	35	36	35	33	35	35	33	36	35	35	100	A	875
679770	83	83	84	72	72	72	79	79	73	83	83	84	72	72	72	79	79	73				34	34	33							34	34	33				87	B	1001
680957	75	75	75	70	68	68	53	61	60	75	75	75	70	68	68	53	61	60	32	32	31	34	34	33	37	35	34	32	32	31	34	34	35	37	35	34	87	B	1073
706040	91	85	85	88	88	88	87	87	83	91	85	85	88	88	88	87	87	83	37	39	38	40	40	40				37	39	38	40	40	40				74	C	1013
707949	82	81	73	75	75	75	82	81	81	82	81	73	75	75	75	82	81	81			31									31							63	D	930
715950	73	72	71	68	67	67	75	74	74	73	72	71	77	77	76	75	74	74	37	37	37	38	36	38	37	37	37	37	37	37	36	36	36	37	37	37	91	A	832
725751	85	85	85	85	85	85	85	85	85	85	85	85	85	85	85	85	85	85	38	38	37	36	36	36	39	39	39	38	38	37	36	36	36	39	39	39	93	A	872
735148	78	78	77	87	87	87	77	79	77	78	72	71	87	87	87	77	77	77							33	32	32							33	32	32	74	C	602
783463	67	68	68	87	83	71	89	89	89	89	77	62	87	83	71	89	89	89	37	39	39	38	38		38	38	37	37	39	40	38	38		38	38	37	89	B	914
814649	75	N	74	76	76	76	75	75	75	75	N	75	76	76	76	75	75	75	34		34	32	31	31				34		34	32	31	31				93	A	958
825048	66	66	66	64	64	65	66	66	66	91	90	89	64	64	65	90	66	66	35	35	35	37	37	37	36	36	36	31			37	37	37	36	36	36
872764	71	71	56	55	55	60	58	58	71	71	71	56	55	60	60	58	58	71	34	34	36	37	37	35	36	36	34	34	34	36	37	35	35	36	36	34	90	A	969
877168	84	69	69	84	84	84	84	83	84	84	69	69	84	84	84	84	83	83	34	36	36	35	35	35	36	36	34	34	36	36	35	35	35	36	36	36	79	C	1089
891667	81	81	81	84	83	83	81	81	81	81	81	81	84	83	83	81	81	81																			94	A	786
898179	88	88	87	80	80	80	90	90	89	88	88	87	80	80	80	90	90	89	36	36	39				36	36	36	36	36	39				36	36		85	B	1032
912447	88	87	85	75	75	75	N	82	82	88	87	85	75	75	75	N	82	82	31	31	33	37	37	37		36	36	31	31	33	37	37	37		36	36	69	D	955
917255	N	N	N	63	83	82	81	81	81	62	N	N	63	83	82	81	81	81				40	31		33	33	32	37			40	31		33	33	32	83	B	925
990366	73	72	83	75	75	74	63	69	60	73	72	83	75	75	74	63	64	60	38	37					35	40	35	38						35	35	35	92	A	703

## Sheet: 0B(COMPLETE DATA)
Subject	(5-50-10)	(5-60-10)	(5-70-10)	(6-50-10)	(6-60-10)	(6-70-10)	(7-50-10)	(7-60-10)	(7-70-10)	(5-50-5)	(5-60-5)	(5-70-5)	(6-50-5)	(6-60-5)	(6-70-5)	(7-50-5)	(7-60-5)	(7-70-5)	0B Median Reaction	Acc	Grade
100307	73	70	76	68	68	68	71	76	73	73	70	76	68	68	68	71	76	75	725	93	A
102816	67	58	56	66	66	66	69	69	69	66	58	56	66	66	66	69	69	84	848	99	A
105923	69	68	68	81	81	80	91	90	90	69	68	68	81	81	80	91	90	90	782	93	A
106521	58	58	58	56	57	57	59	59	59	58	58	58	57	57	57	59	59	59	876	100	A
108323	59	67	65	63	58	58	61	60	60	59	67	65	63	62	63	66	60	65	902	56	F
109123	89	88	88	85	85	85	79	88	78	89	77	88	85	85	85	88	88	87	706	99	A
111514	70	70	69	88	71	71	73	72	89	70	70	69	55	54	54	73	72	89	704	99	A
112920	80	80	80	80	79	79	68	79	79	80	80	80	80	79	80	79	79	79	666	97	A
116726	80	79	79	77	77	77	79	79	78	80	79	79	77	77	76	79	79	78	974	54	F
125525	86	86	86	85	85	85	85	81	87	86	86	86	85	85	85	85	81	87	1008	65	D
133019	79	79	78	82	82	82	81	81	85	79	79	78	82	82	82	81	70	85	678	91	A
140117	86	88	82	91	89	89	81	81	81	89	88	88	91	89	89	85	85	59	886	85	B
149741	84	84	84	86	86	86	87	87	88	84	84	84	86	88	86	87	87	88	678	91	A
151526	81	81	76	72	72	71	70	86	87	81	81	76	72	72	71	70	86	87	1051	86	B
156334	62	63	63	63	63	63	63	63	63	63	63	63	63	63	63	63	63	63	603	97	A
158136	80	80	80	85	85	58	58	81	81	79	80	80	85	85	58	58	81	81	787	87	B
162026	73	59	58	79	80	80	74	74	69	73	73	57	79	80	80	74	74	75	604	97	A
162935	69	69	70	81	81	81	84	82	82	69	69	70	81	81	81	84	82	82	790	87	B
164636	69	89	89	71	69	69	89	89	88	69	69	89	64	69	69	89	89	88	829	94	A
166438	75	75	75	80	80	79	55	55	75	75	75	75	56	80	79	54	55	75	642	100	A
172029	76	76	76	75	75	75	81	77	77	76	76	76	75	75	75	81	77	77	772	95	A
175237	79	78	78	77	77	77	78	72	83	79	78	78	77	77	77	78	72	83	646	100	A
175540	65	65	68	78	77	66	67	73	82	65	65	68	78	77	66	67	73	82	615	91	A
177746	87	85	84	63	63	63	69	86	86	87	66	66	65	64	64	69	86	86	821	90	A
182840	69	69	68	65	88	88	71	71	71	69	69	68	85	88	88	71	71	71	736	97	A
185442	65	64	63	58	58	58	69	55	55	65	64	63	58	58	86	66	55	55	614	96	A
189349	61	62	62	60	63	60	62	62	62	61	62	62	64	63	64	62	62	62	638	97	A
191437	76	81	75	76	76	76	75	76	76	82	75	75	76	76	76	75	76	76	682	93	A
191841	89	89	89	87	87	86	91	91	91	89	89	89	87	87	86	91	91	91	853	88	B
192641	70	75	73	71	71	71	67	67	66	70	75	73	71	71	71	67	67	66	747	86	B
195041	83	82	81	77	77	76	81	81	72	83	82	31	77	77	76	81	81	72	630	93	A
198653	79	85	79	82	81	81	61	72	72	91	85	79	82	81	81	72	72	87	686	97	A
200109	90	89	88	87	86	86	58	88	57	55	69	88	87	86	86	88	58	57	559	100	A
204521	87	87	82	81	85	85	88	88	87	87	87	82	81	85	85	88	88	87	841	85	B
205119	85	84	84	89	89	88	84	84	83	85	84	84	84	89	79	84	84	83	652	97	A
212318	84	83	82	67	68	79	81	81	82	84	83	82	67	68	79	81	81	82	732	86	B
212823	62	62	61	91	86	85	62	63	64	62	62	61	91	86	85	62	63	64	580	98	A
223929	73	73	73	71	75	75	73	72	72	73	73	73	71	75	75	73	72	72	689	97	A
248339	76	76	76	76	76	76	77	74	77	76	76	76	76	75	75	77	77	77	560	86	B
250427	88	87	87	87	87	87	87	87	87	88	88	87	88	87	88	87	88	87	911	83	B
255639	85	85	84	83	83	83	91	88	91	85	85	84	83	83	83	91	88	85	759	95	A
257845	53	52	52	66	65	65	69	69	69	53	52	52	66	65	65	69	69	69	698	97	A
283543	77	78	78	75	75	75	76	76	76	77	78	78	75	75	75	76	76	76	748	93	A
293748	82	82	81	91	90	81	81	81	81	78	82	81	81	90	90	81	81	81	702	96	A
352738	58	58	58	60	58	56	56	68	67	85	85	58	60	58	56	62	68	67	708	91	A
353740	71	69	69	66	66	66	65	76	64	71	69	69	66	66	66	65	76	64	661	100	A
358144	78	78	78	71	70	70	77	77	77	63	62	78	71	70	70	77	77	77	660	92	A
406836	69	69	69	63	63	63	69	68	68	69	69	69	63	63	63	69	68	68	507	100	A
433839	73	89	88	80	71	70	73	73	74	73	89	88	80	71	70	73	73	74	543	100	A
500222	58	57	58	58	58	58	63	64	62	58	58	58	58	58	58	63	64	62	797	100	A
555348	64	64	63	68	68	68	71	71	70	64	64	63	68	68	68	71	71	70	851	76	C
568963	63	62	61	70	81	81	70	70	70	63	62	61	70	81	81	70	70	70	756	93	A
581450	84	84	83	79	78	78	84	83	83	73	84	83	79	78	78	84	83	83	656	100	A
665254	56	54	81	78	78	78	59	81	70	56	55	81	78	60	78	59	81	70	799	90	A
667056	73	73	74	58	74	74	73	72	73	73	73	74	58	74	74	73	72	73	772	90	A
679770	70	60	54	57	74	73	69	69	69	70	60	69	57	74	73	69	69	69	612	100	A
680957	61	64	77	76	74	74	70	69	68	61	64	77	76	74	74	70	69	68	901	89	B
707949	69	69	69	81	81	81	72	71	71	69	69	69	81	81	81	72	71	71	1000	68	D
715950	56	55	55	55	55	55	64	63	63	56	56	56	55	55	54	64	63	63	662	96	A
725751	76	77	75	73	72	81	76	76	76	76	77	75	73	72	81	76	76	76	605	96	A
735148	65	65	61	72	70	69	63	63	63	65	65	61	72	62	69	63	63	63	538	85	B
783463	81	84	83	83	83	83	84	84	83	81	84	83	83	83	83	84	84	83	751	93	A
814649	73	73	73	75	75	73	77	77	77	73	73	80	75	75	73	77	77	77	678	91	A
872764	65	64	63	78	59	59	66	65	65	65	64	63	78	59	59	66	65	65	742	100	A
877168	83	82	82	80	80	77	68	68	68	83	82	82	79	79	77	68	68	68	718	84	B
891667	55	54	54	63	64	63	66	66	51	55	91	54	63	64	63	66	66	51	614	95	A
898179	74	73	73	81	79	81	75	75	75	74	73	73	81	79	81	74	75	75	720	93	A
912447	82	82	82	59	59	59	82	81	81	82	82	82	59	59	59	82	81	81	791	83	B
917255	75	75	71	69	76	74	69	69	69	75	75	71	88	76	74	69	69	69	785	87	B
990366	71	71	71	77	76	76	58	58	58	88	87	87	77	76	76	58	58	58	623	91	A

## Sheet: 2B(COMPLETE DATA)
Subject	(5-50-10)	(5-60-10)	(5-70-10)	(6-50-10)	(6-60-10)	(6-70-10)	(7-50-10)	(7-60-10)	(7-70-10)	(5-50-5)	(5-60-5)	(5-70-5)	(6-50-5)	(6-60-5)	(6-70-5)	(7-50-5)	(7-60-5)	(7-70-5)	2b Median Reaction	2B Accurracy	Grade
100307	54	54	53	89	89	88	60	63	63	54	54	54	89	89	88	63	63	63	862	77	C
102816	90	89	58	88	87	87	87	87	87	90	89	58	88	88	87	87	87	87	1120	80	B
105923	85	85	91	85	85	89	85	91	91	85	85	91	85	85	89	85	91	91	876	93	A
106521	51	88	82	80	80	80	56	88	56	51	88	88	80	80	80	56	88	56	1174	93	A
108323	86	84	84	74	74	73	71	81	70	86	84	82	74	74	73	71	81	80	919	92	A
109123	88	87	88	88	88	88	84	87	90	87	87	88	88	88	88	84	90	87	958	94	A
111514	59	59	65	64	64	91	63	63	63	59	59	65	64	64	91	63	63	63	835	98	A
112920	76	71	70	69	69	69	77	76	64	71	71	70	69	69	69	77	76	64	937	91	A
116726	78	63	63	61	56	55	55	55	89	78	63	63	57	56	54	55	55	79	1136	54	F
125525	81	84	84	91	90	90	70	70	88	81	84	84	91	90	90	70	88	88	900	65	D
133019	89	89	89	89	84	84	91	90	90	89	89	89	88	84	84	91	90	90	851	86	B
140117	51	82	82	61	58	58	75	73	73	51	82	82	61	58	58	75	73	73	1102	87	B
149741	83	82	82	86	86	85	84	78	78	83	82	82	86	86	85	77	78	78	979	91	A
151526	87	86	86	89	88	88	87	91	90	87	86	86	89	88	88	91	91	90	1141	78	C
156334	71	70	70	69	69	69	74	73	72	71	70	70	69	69	69	74	73	72	743	88	B
158136	83	83	84	87	84	87	85	85	84	83	83	84	87	87	82	85	85	84	794	52	F
162026	81	87	87	88	88	84	87	87	86	81	87	82	84	84	84	87	87	86	816	84	B
162935	90	90	90	57	57	57	66	65	64	90	90	90	57	57	57	66	65	64	1008	91	A
164636	63	63	63	63	63	63	56	56	61	63	63	63	63	63	63	55	55	61	1006	93	A
166438	82	82	81	77	76	85	80	80	83	82	82	81	77	76	77	80	80	83	881	88	B
172029	58	59	76	76	76	76	76	76	76	59	59	88	88	87	85	85	84	83	1014	72	C
175237	85	85	85	88	88	88	85	85	84	85	85	85	88	87	87	85	85	84	737	96	A
175540	84	84	84	87	87	87	84	84	84	84	84	84	87	81	87	84	84	84	896	90	A
177746	82	87	87	81	81	81	84	83	83	82	87	87	81	81	81	84	83	83	1158	92	A
182840	64	64	64	64	69	69	87	87	87	64	64	64	64	69	69	87	87	87	1275	69	D
185442	59	58	58	78	78	77	76	76	79	59	58	58	78	78	62	76	79	79	712	85	B
189349	76	67	77	52	50	50	68	70	70	67	76	63	52	52	52	70	70	70	904	92	A
191437	76	76	76	79	79	85	75	75	75	76	76	79	79	79	85	75	79	75	938	78	C
191841	86	85	83	83	82	81	91	91	91	86	85	91	83	82	81	91	91	91	1116	83	B
192641	76	59	58	87	87	87	76	83	76	76	59	57	87	87	87	77	76	76	1000	81	B
195041	85	85	85	88	88	91	86	86	86	85	85	85	88	88	87	86	77	85	811	96	A
198653	87	87	89	88	88	88	87	87	87	87	87	87	88	88	88	87	87	87	754	93	A
200109	90	67	66	72	72	72	71	70	70	90	90	66	72	72	72	71	70	70	803	98	A
204521	90	89	89	87	83	83	84	83	83	90	89	89	79	83	83	84	83	83	969	81	B
205119	63	64	63	89	88	88	91	91	88	63	88	88	89	88	88	91	91	88	1004	86	B
212318	78	78	77	76	75	75	72	72	72	78	78	77	76	75	75	72	72	72	723	86	B
212823	61	61	80	77	77	87	87	80	80	61	61	80	77	77	87	87	80	80	709	97	A
223929	91	69	69	76	76	75	83	82	82	69	69	69	76	76	75	83	82	65	800	96	A
248339	76	76	76	75	84	84	64	81	64	76	76	76	75	84	84	64	87	64	628	89	B
250427	91	90	67	66	66	66	87	87	86	91	90	90	66	88	88	87	87	86	992	80	B
255639	83	79	90	86	86	86	81	89	89	83	83	90	86	86	86	90	89	89	915	82	B
257845	84	83	83	64	64	72	75	74	74	84	83	83	64	64	72	75	74	74	1059	81	B
283543	87	87	87	87	81	81	90	89	89	87	87	87	87	81	86	90	89	89	947	96	A
293748	87	87	87	88	88	87	87	87	87	87	87	87	88	88	87	87	87	87	812	84	B
352738	69	67	67	68	67	66	72	69	70	69	67	67	68	67	66	72	69	70	925	88	B
353740	74	75	75	81	80	80	74	74	58	74	75	75	81	80	80	74	57	57	834	94	A
358144	76	76	76	76	77	77	76	75	76	76	76	76	76	77	77	86	75	76	907	86	B
406836	74	73	70	61	60	58	69	69	69	74	73	70	62	60	53	78	69	69	611	97	A
433839	70	69	69	69	68	91	75	70	70	69	69	69	91	91	91	70	70	70	785	95	A
500222	87	59	59	77	63	76	79	79	79	87	59	59	77	77	76	87	87	79	905	88	B
555348	69	69	69	66	66	69	69	69	69	69	69	69	66	66	69	69	69	69	837	64	D
568963	76	76	76	81	82	81	81	81	81	76	76	76	81	82	81	81	81	81	1014	86	B
581450	83	83	91	82	87	87	85	91	90	83	83	91	82	82	87	85	91	90	801	96	A
665254	59	88	87	83	83	82	77	85	85	59	88	87	83	83	82	86	85	85	897	87	B
667056	60	65	64	62	62	76	60	60	60	60	65	64	62	62	76	60	60	60	875	100	A
679770	83	83	84	72	72	72	79	79	73	83	83	84	72	72	72	79	79	73	1001	87	B
680957	75	75	75	70	68	68	53	61	60	75	75	75	70	68	68	53	61	60	1073	87	B
707949	82	81	73	75	75	75	82	81	81	82	81	73	75	75	75	82	81	81	930	63	D
715950	73	72	71	68	67	67	75	74	74	73	72	71	77	77	76	75	74	74	832	91	A
725751	85	85	85	85	85	85	85	85	85	85	85	85	85	85	85	85	85	85	872	93	A
735148	78	78	77	87	87	87	77	79	77	78	72	71	87	87	87	77	77	77	602	74	C
783463	67	68	68	87	83	71	89	89	89	89	77	62	87	83	71	89	89	89	914	89	B
814649	75	75	74	76	76	76	75	75	75	75	75	75	76	76	76	75	75	75	958	93	A
872764	71	71	56	55	55	60	58	58	71	71	71	56	55	60	60	58	58	71	969	90	A
877168	84	69	69	84	84	84	84	83	84	84	69	69	84	84	84	84	83	83	1089	79	C
891667	81	81	81	84	83	83	81	81	81	81	81	81	84	83	83	81	81	81	786	94	A
898179	88	88	87	80	80	80	90	90	89	88	88	87	80	80	80	90	90	89	1032	85	B
912447	88	87	85	75	75	75	81	82	82	88	87	85	75	75	75	81	82	82	955	69	D
917255	77	77	77	63	83	82	81	81	81	62	77	77	63	83	82	81	81	81	925	83	B
990366	73	72	83	75	75	74	63	69	60	73	72	83	75	75	74	63	64	60	703	92	A

## Sheet: Cor_scores
	(5-50-10)	(5-60-10)	(5-70-10)	(6-50-10)	(6-60-10)	(6-70-10)	(7-50-10)	(7-60-10)	(7-70-10)	(5-50-5)	(5-60-5)	(5-70-5)	(6-50-5)	(6-60-5)	(6-70-5)	(7-50-5)	(7-60-5)	(7-70-5)
0-back Accuracy	-0.112343	-0.153439	-0.161919	-0.0710136	-0.071026	-0.0627021	-0.151855	-0.0984006	-0.134708	-0.166326	-0.179876	-0.142434	-0.146951	-0.0973205	-0.0826987	-0.11529	-0.148694	-0.0932993
2-back Accuracy	-0.0379905	0.0174086	0.10588	-0.0649101	-0.0523053	0.0460001	-0.020508	0.00857726	-0.266592	-0.0673483	0.0791218	0.0544479	-0.026951	-0.0753103	0.0378734	-0.0437461	-0.0882387	-0.256887
Average	-0.0751667	-0.0680152	-0.0280193	-0.0679619	-0.0616657	-0.00835101	-0.0861814	-0.0449117	-0.20065	-0.116837	-0.0503773	-0.0439932	-0.0869507	-0.0863154	-0.0224127	-0.079518	-0.118466	-0.175093

## Sheet: LinReg
Subject	Mapper0B	0B_Median_Reaction	0B_Accuracy	Mapper2B	2B_Median_Reaction	2B_Accurracy
100307	70	725	93	63	862	77
102816	58	848	99	87	1120	80
105923	68	782	93	91	876	93
106521	58	876	100	56	1174	93
108323	67	902	56	70	919	92
109123	77	706	99	90	958	94
111514	70	704	99	63	835	98
112920	80	666	97	64	937	91
116726	79	974	54	89	1136	54
125525	86	1008	65	88	900	65
133019	79	678	91	90	851	86
140117	88	886	85	73	1102	87
149741	84	678	91	78	979	91
151526	81	1051	86	90	1141	78
156334	63	603	97	72	743	88
158136	80	787	87	84	794	52
162026	73	604	97	86	816	84
162935	69	790	87	64	1008	91
164636	69	829	94	61	1006	93
166438	75	642	100	83	881	88
172029	76	772	95	76	1014	72
175237	78	646	100	84	737	96
175540	65	615	91	84	896	90
177746	66	821	90	83	1158	92
182840	69	736	97	87	1275	69
185442	64	614	96	79	712	85
189349	62	638	97	70	904	92
191437	75	682	93	75	938	78
191841	89	853	88	91	1116	83
192641	75	747	86	76	1000	81
195041	82	630	93	86	811	96
198653	85	686	97	87	754	93
200109	69	559	100	70	803	98
204521	87	841	85	83	969	81
205119	84	652	97	88	1004	86
212318	83	732	86	72	723	86
212823	62	580	98	80	709	97
223929	73	689	97	82	800	96
248339	76	560	86	64	628	89
250427	88	911	83	86	992	80
255639	85	759	95	89	915	82
257845	52	698	97	74	1059	81
283543	78	748	93	89	947	96
293748	82	702	96	87	812	84
352738	85	708	91	70	925	88
353740	69	661	100	58	834	94
358144	62	660	92	76	907	86
406836	69	507	100	69	611	97
433839	89	543	100	70	785	95
500222	58	797	100	79	905	88
555348	64	851	76	69	837	64
568963	62	756	93	81	1014	86
581450	84	656	100	90	801	96
665254	55	799	90	85	897	87
667056	73	772	90	60	875	100
679770	60	612	100	73	1001	87
680957	64	901	89	60	1073	87
707949	69	1000	68	81	930	63
715950	56	662	96	74	832	91
725751	77	605	96	85	872	93
735148	65	538	85	77	602	74
783463	84	751	93	89	914	89
814649	73	678	91	75	958	93
872764	64	742	100	71	969	90
877168	82	718	84	84	1089	79
891667	91	614	95	81	786	94
898179	73	720	93	89	1032	85
912447	82	791	83	82	955	69
917255	75	785	87	81	925	83
990366	87	623	91	60	703	92

## Sheet: Boxplot
Return Time	Test Type
73	0B
67	0B
69	0B
58	0B
59	0B
89	0B
70	0B
80	0B
80	0B
86	0B
79	0B
86	0B
84	0B
81	0B
62	0B
80	0B
73	0B
69	0B
69	0B
75	0B
76	0B
79	0B
65	0B
87	0B
69	0B
65	0B
61	0B
76	0B
89	0B
70	0B
83	0B
79	0B
90	0B
87	0B
85	0B
84	0B
62	0B
73	0B
76	0B
88	0B
85	0B
53	0B
77	0B
82	0B
58	0B
71	0B
78	0B
69	0B
73	0B
58	0B
64	0B
63	0B
84	0B
56	0B
73	0B
70	0B
61	0B
69	0B
56	0B
76	0B
65	0B
81	0B
73	0B
65	0B
83	0B
55	0B
74	0B
82	0B
75	0B
71	0B
54	2B
90	2B
85	2B
51	2B
86	2B
88	2B
59	2B
76	2B
78	2B
81	2B
89	2B
51	2B
83	2B
87	2B
71	2B
83	2B
81	2B
90	2B
63	2B
82	2B
58	2B
85	2B
84	2B
82	2B
64	2B
59	2B
76	2B
76	2B
86	2B
76	2B
85	2B
87	2B
90	2B
90	2B
63	2B
78	2B
61	2B
91	2B
76	2B
91	2B
83	2B
84	2B
87	2B
87	2B
69	2B
74	2B
76	2B
74	2B
70	2B
87	2B
69	2B
76	2B
83	2B
59	2B
60	2B
83	2B
75	2B
82	2B
73	2B
85	2B
78	2B
67	2B
75	2B
71	2B
84	2B
81	2B
88	2B
88	2B
77	2B
73	2B

## Sheet: 0BLinRegResults
Models	RSE	R squared	p-value
1	9.327	0.018	0.1362
2	7.374	0.3863	5.642e-09
3	7.311	0.3968	1.649e-08

## Sheet: 2BLinRegResults
Models	RSE	R squared	p-value
1	9.853	0.0572	0.0257
2	9.833	0.0612	0.02
3	9.627	0.1	0.1
